# Supplementary material for: Development of Peptidomimetic PROTACs as Potential Degraders of 3-Chymotrypsin-like Protease of SARS-CoV-2
Source: Int J Mol Sci. 2025 Apr 21;26(8):3903. doi: 10.3390/ijms26083903 (PMC12027948; doi:10.3390/ijms26083903)
Supplement: Supplementary file 1 [file ijms-26-03903-s001.zip]

Archive with 1 entries (1 files):
- ijms-3561200-supplementary.pdf
